# Supplementary material for: Metabolic Engineering Interventions for Sustainable 2,3-Butanediol Production in Gas-Fermenting Clostridium autoethanogenum
Source: mSystems. 2022 Mar 24;7(2):e01111-21. doi: 10.1128/msystems.01111-21 (PMC9040633; doi:10.1128/msystems.01111-21)
Supplement: DATA SET S1 [file msystems.01111-21-s0001.xlsx]

## Sheet: First_Order
Reaction	Intervention_Type
ACETOLACTATE-DECARBOXYLASE-RXN	upregulation
ACETOLACTSYN-RXN	upregulation
RR-BUTANEDIOL-DEHYDROGENASE-RXN	upregulation
EX_ETOH	knockout
ethanol_tx	knockout
ALCOHOL-DEHYDROG-RXN	knockout
ALCOHOL-DEHYDROG-RXN	downregulation
ethanol_tx	upregulation
butanediol_tx	downregulation
2.7.7.60-RXN	knockout
ALARACECAT-RXN	knockout
UDPNACETYLGLUCOSAMENOLPYRTRANS-RXN	knockout
DALADALALIG-RXN	knockout
DXPREDISOM-RXN	knockout
2.7.1.148-RXN	knockout
GLUTRACE-RXN	knockout
UDP-NACMURALGLDAPAALIG-RXN	knockout
FPPSYN-RXN	knockout
UDP-NACMURALGLDAPLIG-RXN	knockout
RXN0-302	knockout
UNDECAPRENYL-DIPHOSPHATASE-RXN	knockout
RXN0-5405	knockout
RXN-8999	knockout
UDPNACETYLMURAMATEDEHYDROG-RXN	knockout
NACGLCTRANS-RXN	knockout
UDP-NACMUR-ALA-LIG-RXN	knockout
PHOSNACMURPENTATRANS-RXN	knockout
RXN0-882	knockout
GPPSYN-RXN	knockout
UDP-NACMURALA-GLU-LIG-RXN	knockout
6PFRUCTPHOS-RXN	knockout
PYRUVATE-CARBOXYLASE-RXN	knockout
EX_PROTON	knockout
PYRUFERREDUCT-RXN	upregulation
RXN-11811	downregulation
DXS-RXN	knockout
PHOSACETYLTRANS-RXN	downregulation
MALATE-DEH-RXN	knockout
2.7.7.39-RXN	knockout
EX_glycerol_teichoic_acid	knockout
proton_tx	knockout
RXN-8447	knockout
EX_CPD-12231	knockout
RXN-11811	knockout
nfn	knockout
xylose_tx	knockout
EX_Peptidoglycan-dimer(tetrapeptide)	knockout
EX_THF-GLU-N	knockout
ACETYL-COA-ACETYLTRANSFER-RXN	knockout
PYRUFERREDUCT-RXN	knockout
EX_FMN	knockout
ALANINE--GLYOXYLATE-AMINOTRANSFERASE-RXN	knockout
RXN-14883	knockout
EX_AMMONIA	knockout
hyt_nadp	knockout
4.3.1.4-RXN	knockout
COBALAMIN5PSYN-RXN	knockout
IMIDAZOLONEPROPIONASE-RXN	knockout
PRO_bm_tx	knockout
EX_FORMATE	knockout
formate_tx	knockout
ammonia_tx	knockout
ASN_bm_tx	knockout
EX_FAD	knockout
EX_PALMITATE	knockout
PGLYCDEHYDROG-RXN	knockout
METHYLENETHFDEHYDROG-NADP-RXN	knockout
FUMHYDR-RXN	knockout
GLUTAMATE-SYNTHASE-FERREDOXIN-RXN	knockout
ASPARTASE-RXN	knockout
EX_PALMITOLEATE	knockout
EX_MYRISTATE	knockout
4-CARBOXYMUCONOLACTONE-DECARBOXYLASE-RXN	knockout
FHLMULTI-RXN	knockout
SUCCCOASYN-RXN	knockout
EX_ACET	knockout
COBALADENOSYLTRANS-RXN	knockout
1TRANSKETO-RXN	knockout
RXN-11343	knockout
phosphate_tx	knockout
GLUCOKIN-RXN	knockout
PSERTRANSAM-RXN	knockout
RXN-11458	knockout
RIBULP3EPIM-RXN	knockout
2.7.8.25-RXN	knockout
RXN3O-4113	knockout
AMP-DEPHOSPHORYLATION-RXN	knockout
RXN0-5114	knockout
GCVMULTI-RXN	knockout
RIB5PISOM-RXN	knockout
GARTRANSFORMYL2-RXN	knockout
HOMOSERDEHYDROG-RXN-(NAD)	knockout
HISTIDINE-AMMONIA-LYASE-RXN	knockout
3PGAREARR-RXN	knockout
RXN-10015	knockout
EX_ARG	knockout
TEICHOICSYN2-RXN	knockout
codh	knockout
THREONINE-ALDOLASE-RXN	knockout
RXN0-5306	knockout
UDPGLCNACEPIM-RXN	knockout
EX_NADP	knockout
INORGPYROPHOSPHAT-RXN	knockout
EX_L-ALPHA-ALANINE	knockout
carbon_dioxide_tx	downregulation
GLUTDEHYD-RXN	knockout
GLT-DEHYDROGENASE-RXN	knockout
EX_THR	knockout
1.1.1.283-RXN	knockout
P-PANTOCYSDECARB-RXN	knockout
SPERMIDINESYN-RXN	knockout
DATP_bm_tx	knockout
METHENYLTHFCYCLOHYDRO-RXN	knockout
glycerol_teichoic_acid_synth	knockout
FORMATETHFLIG-RXN	knockout
acetaldehyde_oxidoreductase	downregulation
XYLISOM-RXN	knockout
EX_TTP	knockout
4.3.1.17-RXN	knockout
EX_PETROSELINATE	knockout
EX_NAD	knockout
EX_HS	knockout
water_tx	knockout
ACETATEKIN-RXN	downregulation
GSAAMINOTRANS-RXN	knockout
CYTIDEAM2-RXN	knockout
GLUTRNAREDUCT-RXN	knockout
RXN-14074	knockout
TRYPSYN-RXN	knockout
URA-PHOSPH-RXN	knockout
RXN-7609	knockout
TRANSALDOL-RXN	knockout
EX_WATER	knockout
RXN-14117	knockout
EX_DCTP	knockout
AMPSYN-RXN	knockout
RXN-10721	knockout
ADENINE-DEAMINASE-RXN	knockout
ADENYLOSUCCINATE-SYNTHASE-RXN	knockout
EX_DATP	knockout
rnf	downregulation
PEPCARBOXYKIN-RXN	knockout
METHGLYSYN-RXN	knockout
RHAMNULPALDOL-RXN	knockout
COA_bm_tx	knockout
EX_UTP	knockout
RXN-7968	knockout
2.6.1.7-RXN	knockout
RXN-7594	knockout
EX_MET	knockout
1.5.5.1-RXN	knockout
RXN0-1483	knockout
atp_synthase	downregulation
1.1.1.39-RXN	knockout
THF_bm_tx	knockout
EX_STEARATE	knockout
EX_BUTANOL	knockout
ARGININE-DEIMINASE-RXN	knockout
ACETATEKIN-RXN	knockout
1.3.1.20-RXN	knockout
RXN-14047	knockout
RXN-11832	knockout
BUTYRYL-COA-DEHYDROGENASE-RXN	knockout
INOPHOSPHOR-RXN	knockout
DCTP_bm_tx	knockout
ADENODEAMIN-RXN	knockout
RXN-7913	knockout
EX_BETA-D-FRUCTOSE	knockout
RR-BUTANEDIOL-DEHYDROGENASE-RXN	knockout
RXN-12195	knockout
EX_ILE	knockout
RXN-10779	knockout
PHOSACETYLTRANS-RXN	knockout
CITLY-RXN	knockout
RXN-7682	knockout
GLYOHMETRANS-RXN	knockout
RXN-8001	knockout
1.3.99.15-RXN	knockout
UROCANATE-HYDRATASE-RXN	knockout
GLUTAMATE-FORMIMINOTRANSFERASE-RXN	knockout
ADENPHOSPHOR-RXN	knockout
EX_propane-1,2-diol	knockout
RIBOSYLHOMOCYSTEINASE-RXN	knockout
acetaldehyde_oxidoreductase	knockout
propanediol_oxidoreductase	knockout
EX_D-Xylose	knockout
RXN-7737	knockout
RXN-6182	knockout
EX_GTP	knockout
ADPREDUCT-RXN	knockout
NAD_bm_tx	knockout
RXN-7800	knockout
RXN-15123	knockout
KDUD-RXN	knockout
EX_CTP	knockout
GLUC1PURIDYLTRANS-RXN	knockout
325-BISPHOSPHATE-NUCLEOTIDASE-RXN	knockout
S-2-METHYLMALATE-DEHYDRATASE-RXN	knockout
RIBULPEPIM-RXN	knockout
RXN-11291	knockout
RXN-13158	knockout
NADPYROPHOSPHAT-RXN	knockout
N-ACETYLTRANSFER-RXN	knockout
PYRROLINECARBREDUCT-RXN-(NAD)	knockout
ASNSYNB-RXN	knockout
THREDEHYD-RXN	knockout
EX_TRP	knockout
CYTIDEAM-RXN	knockout
6.3.4.16-RXN	knockout
COA-DISULFIDE-REDUCTASE-NADH-RXN-(NAD)	knockout
HOMSUCTRAN-RXN	knockout
GLUTAMATE-SYNTHASE-NADH-RXN	knockout
NADH-DEHYDROG-A-RXN	knockout
GMP-SYN-GLUT-RXN	knockout
3-ISOPROPYLMALISOM-RXN	knockout
RXN-14396	knockout
LEU_bm_tx	knockout
SERINE-O-ACETTRAN-RXN	knockout
RXN-14227	knockout
RXN0-745	knockout
RXN-7657	knockout
IMP-DEHYDROG-RXN	knockout
RXN-7607	knockout
GUANINE-DEAMINASE-RXN	knockout
R344-RXN	knockout
RXN-15122	knockout
GLYC3PDEHYDROGBIOSYN-RXN-(NADP)	knockout
FMN_bm_tx	knockout
UROGENDECARBOX-RXN	knockout
UTP_bm_tx	knockout
L-ALPHA-ALANINE_bm_tx	knockout
CITRAMALATE-LYASE-RXN	knockout
RXN-13163	knockout
propanediol_tx	knockout
glycerol_teichoic_acid_bm_tx	knockout
DIMETHUROPORDEHYDROG-RXN	knockout
ARG_bm_tx	knockout
RXN-13179	knockout
RXN-15131	knockout
DTDPGLUCOSEPP-RXN	knockout
CTPSYN-RXN	knockout
RXN0-5260	knockout
PORPHOBILSYNTH-RXN	knockout
METHYLASPARTATE-MUTASE-RXN	knockout
PALMITOLEATE_bm_tx	knockout
RXN66-555	knockout
GLY_bm_tx	knockout
ADENPRIBOSYLTRAN-RXN	knockout
RXN-14882	knockout
DEOXYGUANPHOSPHOR-RXN	knockout
GLCNACPTRANS-RXN	knockout
NAD-SYNTH-NH3-RXN	knockout
RXN-11345	knockout
RXN-11346	knockout
P-PANTOCYSLIG-RXN	knockout
RXN1F-20	knockout
METHYLASPARTATE-AMMONIA-LYASE-RXN	knockout
RXN-3482	knockout
acetylcoa_tx	knockout
6PGLUCONDEHYDROG-RXN-(NAD)	knockout
ACSERLY-RXN	knockout
PTAALT-RXN	knockout
RXN-13826	knockout
GMP-SYN-NH3-RXN	knockout
EX_CO-A	knockout
RXN-11209	knockout
succinate_dehydrogenase	knockout
OHMETHYLBILANESYN-RXN	knockout
1PFRUCTPHOSN-RXN	knockout
3.1.2.23-RXN	knockout
RHAMNULOKIN-RXN	knockout
THI-P-SYN-RXN	knockout
RXN-9629	knockout
ASNSYNA-RXN	knockout
RXN-8899	knockout
3-ISOPROPYLMALDEHYDROG-RXN	knockout
EX_PRO	knockout
HISTALDEHYD-RXN	knockout
ISPH2-RXN-(NADP)	knockout
2.7.7.13-RXN	knockout
RXN-14325	knockout
TRANS-HEXAPRENYLTRANSTRANSFERASE-RXN	knockout
MET_bm_tx	knockout
RXN-10018	knockout
SERINE--PYRUVATE-AMINOTRANSFERASE-RXN	knockout
AGMATINE-DEIMINASE-RXN	knockout
acetate_tx	knockout
RXN0-5199	knockout
RXN-9623	knockout
CDPREDUCT-RXN	knockout
pi_tx	knockout
EX_DGTP	knockout
5-FORMYL-THF-CYCLO-LIGASE-RXN	knockout
R345-RXN	knockout
THIOREDOXIN-REDUCT-NADPH-RXN	knockout
THIAMIN-PYROPHOSPHOKINASE-RXN	knockout
RXN0-2382	knockout
L-ASPARTATE-OXID-RXN	knockout
ARGSUCCINLYA-RXN	knockout
RXN-14192	knockout
SAMDECARB-RXN	knockout
TRP_bm_tx	knockout
XYLULOKIN-RXN	knockout
RXN-12726	knockout
HS_tx	knockout
RXN-14715	knockout
BUTANAL-DEHYDROGENASE-RXN-(NAD)	knockout
RXN-14790	knockout
RXN-7693	knockout
UROGENIIISYN-RXN	knockout
OHBENZCOARED-RXN	knockout
GLURS-RXN	knockout
COBINPGUANYLYLTRANS-RXN	knockout
HISTOLDEHYD-RXN	knockout
PYRROLINECARBREDUCT-RXN-(NADP)	knockout
COBALAMINSYN-RXN	knockout
NAD-SYNTH-GLN-RXN	knockout
GLUCISOM-RXN	knockout
RXN-14160	knockout
RXN-13403	knockout
PANTOTHENATE-KIN-RXN	knockout
METHYLENE_HEXADECANOATE_bm_tx	knockout
EX_VAL	knockout
RHAMNISOM-RXN	knockout
URIDINEKIN-RXN	knockout
HOMOSERDEHYDROG-RXN-(NADP)	knockout
GLYCDEH-RXN	knockout
EX_GLY	knockout
GART-RXN	knockout
EX_D-LACTATE	knockout
EX_HIS	knockout
RXN-11174	knockout
RXN-161	knockout
DTDPDEHYDRHAMEPIM-RXN	knockout
RXN0-884-(NAD)	knockout
RXN-2881	knockout
UREIDOGLYCOLATE-LYASE-RXN	knockout
CARBPSYN-RXN	knockout
EX_CARBON-DIOXIDE	knockout
NMNAMIDOHYDRO-RXN	knockout
RXN-8764	knockout
ARGSUCCINSYN-RXN	knockout
BENZYL-ALC-DEHYDROGENASE-RXN	knockout
EX_LEU	knockout
DTDPGLUCDEHYDRAT-RXN	knockout
1.3.1.54-RXN	knockout
EX_TYR	knockout
ISOCITRATE-DEHYDROGENASE-NAD+-RXN	knockout
RXN-13290	knockout
nitrogen_tx	knockout
PHOSPHOGLUCMUT-RXN	knockout
RXN-4822	knockout
RXN-14136	knockout
EX_L-ASPARTATE	knockout
ACETATE--COA-LIGASE-RXN	knockout
EX_PHE	knockout
EX_METHYLENE_HEXADECANOATE	knockout
N-ACETYLDIAMINOPIMELATE-DEACETYLASE-RXN	knockout
NICOTINAMID-RXN	knockout
glutamate_tx	knockout
RXN-15356	knockout
DIENOYLCOAREDUCT-RXN	knockout
RXN-13614	knockout
GLYC3PDEHYDROGBIOSYN-RXN-(NAD)	knockout
ARGINASE-RXN	knockout
UREA-CARBOXYLASE-RXN	knockout
RXN-9220	knockout
RXN-11029	knockout
2.8.3.10-RXN	knockout
rhamnose_tx	knockout
RXN-7644	knockout
EX_ASN	knockout
EX_NITROGEN-MOLECULE	knockout
EX_LYS	knockout
RXN-14270	knockout
RXN-10720	knockout
ADENOSYLHOMOCYSTEINE-NUCLEOSIDASE-RXN	knockout
RXN-13252	knockout
GLUTAMIN-RXN	knockout
GLUCONOKIN-RXN	knockout
EX_SER	knockout
2.7.3.9-RXN	knockout
RXN-7101	knockout
N-FORMYLGLUTAMATE-DEFORMYLASE-RXN	knockout
PEPTIDOGLYCAN_bm_tx	knockout
butanol_tx	knockout
DEOXYADENPHOSPHOR-RXN	knockout
EX_NITRITE	knockout
RXN-13460	knockout
1.1.1.262-RXN	knockout
RXN-14904	knockout
EX_ADP	knockout
lactate_tx	knockout
RXN0-2381	knockout
adp_tx	knockout
TTP_bm_tx	knockout
UDPGLUCEPIM-RXN	knockout
SULFITE-REDUCTASE-FERREDOXIN-RXN	knockout
ASPARTATE-RACEMASE-RXN	knockout
EX_GLT	knockout
RXN-11737	knockout
BUTANAL-DEHYDROGENASE-RXN-(NADP)	knockout
EX_GLN	knockout
STEARATE_bm_tx	knockout
RXN-10722	knockout
NADP_bm_tx	knockout
EX_DUM-DUM	knockout
4OHBENZOATE-OCTAPRENYLTRANSFER-RXN	knockout
LYS_bm_tx	knockout
RXN-10099	knockout
carbon_dioxide_tx	knockout
EX_CH33ADO	knockout
4OH2OXOGLUTARALDOL-RXN	knockout
RXN-11347	knockout
1.2.1.2-RXN	knockout
RXN-15043	knockout
Peptidoglycan-dimer(tetrapeptide)_bm_tx	knockout
RXN-11344	knockout
EX_CO+2	knockout
RXN-15121	knockout
HIS_bm_tx	knockout
DLACTDEHYDROGNAD-RXN	knockout
RXN-7592	knockout
ILE_bm_tx	knockout
ALLOPHANATE-HYDROLASE-RXN	knockout
PETROSELINATE_bm_tx	knockout
TYR_bm_tx	knockout
2.7.9.3-RXN	knockout
PHE_bm_tx	knockout
GALPMUT-RXN	knockout
SIROHEME-FERROCHELAT-RXN	knockout
RXN-14073	knockout
EX_P3I	knockout
RXN-11348	knockout
3.4.17.14-RXN	knockout
R229-RXN	knockout
RXN-13202	knockout
DUM-DUM_tx	knockout
EX_ATP	knockout
DEOXYINOPHOSPHOR-RXN	knockout
FORMIMINOGLUTAMASE-RXN	knockout
PALMITOYL-COA-HYDROLASE-RXN	knockout
EX_ACETYL-COA	knockout
RXN-15127	knockout
RXN-9190	knockout
RXN-10915	knockout
ACONITATEDEHYDR-RXN	knockout
CTP_bm_tx	knockout
SER_bm_tx	knockout
2.8.3.9-RXN	knockout
RXN0-4401	knockout
EX_FUM	knockout
RXN-7929	knockout
UGD-RXN	knockout
RXN-11211	knockout
HOMOCITRATE-SYNTHASE-RXN	knockout
PALMITATE_bm_tx	knockout
VAL_bm_tx	knockout
RXN-14026	knockout
EX_CPD-15999	knockout
RXN0-2522	knockout
HYDROXYLAMINE-REDUCTASE-NADH-RXN	knockout
RXN-13198	knockout
2.3.1.176-RXN	knockout
arabinose_tx	knockout
cobalt_tx	knockout
RXN-14267	knockout
RXN0-743	knockout
QUINOPRIBOTRANS-RXN	knockout
RIBAZOLEPHOSPHAT-RXN	knockout
EX_NITRATE	knockout
fructose_tx	knockout
2.1.1.137-RXN	knockout
succinate_tx	knockout
RXN-9893	knockout
RXN-8975	knockout
RXN-11028	knockout
nitrite_tx	knockout
2.6.1.22-RXN	knockout
RXN-12440(1)	knockout
DGTP_bm_tx	knockout
RXN-11743	knockout
DTDPDEHYRHAMREDUCT-RXN	knockout
RXN-7694	knockout
RXN0-5227	knockout
RXN-12869	knockout
RXN-8976	knockout
RXN66-478	knockout
EX_SUC	knockout
BTUR2-RXN	knockout
NADH-DEHYDROGENASE-QUINONE-RXN	knockout
RXN-12871	knockout
RXN-9644	knockout
RXN-3523	knockout
QUINOLINATE-SYNTHA-RXN	knockout
RXN-12611	knockout
GUANPRIBOSYLTRAN-RXN	knockout
RXN-14753	knockout
RXN0-5359	knockout
DIHYDROPYRIMIDINASE-RXN	knockout

## Sheet: Second_Order
Reaction	Intervention_Type	Reaction	Intervention_Type
ACETOLACTATE-DECARBOXYLASE-RXN	upregulation	ACETOLACTSYN-RXN	upregulation
butanediol_tx	downregulation	hyt_nadp	knockout
RR-BUTANEDIOL-DEHYDROGENASE-RXN	upregulation	CITRAMALATE-LYASE-RXN	knockout
ACETOLACTATE-DECARBOXYLASE-RXN	upregulation	UDPNACETYLGLUCOSAMENOLPYRTRANS-RXN	knockout
ACETOLACTATE-DECARBOXYLASE-RXN	upregulation	hyt_nadp	knockout
ACETOLACTSYN-RXN	upregulation	UDPNACETYLGLUCOSAMENOLPYRTRANS-RXN	knockout
ACETOLACTATE-DECARBOXYLASE-RXN	upregulation	pi_tx	knockout
ACETOLACTSYN-RXN	upregulation	hyt_nadp	knockout
ACETOLACTSYN-RXN	upregulation	1.2.1.2-RXN	knockout
butanediol_tx	downregulation	UDPNACETYLGLUCOSAMENOLPYRTRANS-RXN	knockout
RR-BUTANEDIOL-DEHYDROGENASE-RXN	upregulation	pi_tx	knockout
RR-BUTANEDIOL-DEHYDROGENASE-RXN	upregulation	ACETOACETYL-COA-TRANSFER-RXN	knockout
ACETOLACTSYN-RXN	upregulation	RXN-11811	downregulation
ACETOLACTSYN-RXN	upregulation	pi_tx	knockout
butanediol_tx	downregulation	UROCANATE-HYDRATASE-RXN	knockout
ACETOLACTSYN-RXN	upregulation	PEPTIDOGLYCAN_bm_tx	knockout
ACETOLACTSYN-RXN	upregulation	6PFRUCTPHOS-RXN	knockout
ACETOLACTATE-DECARBOXYLASE-RXN	upregulation	acetylcoa_tx	knockout
butanediol_tx	downregulation	pi_tx	knockout
ACETOLACTATE-DECARBOXYLASE-RXN	upregulation	RIBOSYLHOMOCYSTEINASE-RXN	knockout
ACETOLACTATE-DECARBOXYLASE-RXN	upregulation	RXN-11811	downregulation
ACETOLACTATE-DECARBOXYLASE-RXN	upregulation	RXN-14074	knockout
RR-BUTANEDIOL-DEHYDROGENASE-RXN	upregulation	hyt_nadp	knockout
ACETOLACTATE-DECARBOXYLASE-RXN	upregulation	GLUTDEHYD-RXN	knockout
butanediol_tx	downregulation	phosphate_tx	knockout
RR-BUTANEDIOL-DEHYDROGENASE-RXN	upregulation	PSERTRANSAM-RXN	knockout
ACETOLACTATE-DECARBOXYLASE-RXN	upregulation	6PFRUCTPHOS-RXN	knockout
RR-BUTANEDIOL-DEHYDROGENASE-RXN	upregulation	METHYLASPARTATE-MUTASE-RXN	knockout
ACETOLACTSYN-RXN	upregulation	RXN-11174	knockout
butanediol_tx	downregulation	3-ISOPROPYLMALISOM-RXN	knockout
ACETOLACTATE-DECARBOXYLASE-RXN	upregulation	ADENPRIBOSYLTRAN-RXN	knockout
butanediol_tx	downregulation	DXS-RXN	knockout
RR-BUTANEDIOL-DEHYDROGENASE-RXN	upregulation	UDPNACETYLGLUCOSAMENOLPYRTRANS-RXN	knockout
ACETOLACTATE-DECARBOXYLASE-RXN	upregulation	RXN-15513	knockout
butanediol_tx	downregulation	EX_glycerol_teichoic_acid	knockout
RR-BUTANEDIOL-DEHYDROGENASE-RXN	upregulation	PYRUFERREDUCT-RXN	upregulation
carbon_dioxide_tx	downregulation	ethanol_tx	knockout
ACETOLACTSYN-RXN	upregulation	METHGLYSYN-RXN	knockout
ACETOLACTSYN-RXN	upregulation	PYRUFERREDUCT-RXN	upregulation
ACETOLACTATE-DECARBOXYLASE-RXN	upregulation	FHLMULTI-RXN	knockout
ACETOLACTSYN-RXN	upregulation	RXN-14074	knockout
butanediol_tx	downregulation	PHOSACETYLTRANS-RXN	knockout
ACETOLACTSYN-RXN	upregulation	FHLMULTI-RXN	knockout
carbon_dioxide_tx	downregulation	ALCOHOL-DEHYDROG-RXN	knockout
RR-BUTANEDIOL-DEHYDROGENASE-RXN	upregulation	butanediol_tx	downregulation
ACETOLACTSYN-RXN	upregulation	UTP_bm_tx	knockout
ACETOLACTATE-DECARBOXYLASE-RXN	upregulation	LEU_bm_tx	knockout
butanediol_tx	downregulation	HISTOLDEHYD-RXN	knockout
ACETOLACTSYN-RXN	upregulation	RXN-14270	knockout
RR-BUTANEDIOL-DEHYDROGENASE-RXN	upregulation	ADOMET-DMK-METHYLTRANSFER-RXN	knockout
ACETOLACTSYN-RXN	upregulation	AMP-DEPHOSPHORYLATION-RXN	knockout
ACETOLACTATE-DECARBOXYLASE-RXN	upregulation	RXN-14270	knockout
RR-BUTANEDIOL-DEHYDROGENASE-RXN	upregulation	FHLMULTI-RXN	knockout
butanediol_tx	downregulation	COA_bm_tx	knockout
ACETOLACTATE-DECARBOXYLASE-RXN	upregulation	RXN0-745	knockout
butanediol_tx	downregulation	CDPREDUCT-RXN	knockout
ACETOLACTSYN-RXN	upregulation	2.7.7.39-RXN	knockout
PYRUFERREDUCT-RXN	upregulation	butanediol_tx	downregulation
butanediol_tx	downregulation	FHLMULTI-RXN	knockout
butanediol_tx	downregulation	FORMATETHFLIG-RXN	knockout
butanediol_tx	downregulation	METHYLASPARTATE-MUTASE-RXN	knockout
ACETOLACTSYN-RXN	upregulation	EX_glycerol_teichoic_acid	knockout
ACETOLACTATE-DECARBOXYLASE-RXN	upregulation	DIMETHUROPORDEHYDROG-RXN	knockout
ACETOLACTSYN-RXN	upregulation	GLUTDEHYD-RXN	knockout
butanediol_tx	downregulation	ACETATEKIN-RXN	knockout
butanediol_tx	downregulation	acetate_tx	knockout
ACETOLACTSYN-RXN	upregulation	RXN0-5114	knockout
ACETOLACTSYN-RXN	upregulation	phosphate_tx	knockout
ACETOLACTATE-DECARBOXYLASE-RXN	upregulation	NADH-DEHYDROG-A-RXN	knockout
RR-BUTANEDIOL-DEHYDROGENASE-RXN	upregulation	PEPCARBOXYKIN-RXN	knockout
ACETOLACTSYN-RXN	upregulation	ALARACECAT-RXN	knockout
ACETOLACTSYN-RXN	upregulation	GLUTAMATE-SYNTHASE-NADH-RXN	knockout
RR-BUTANEDIOL-DEHYDROGENASE-RXN	upregulation	RXN-11811	downregulation
ACETOLACTATE-DECARBOXYLASE-RXN	upregulation	RXN-14117	knockout
carbon_dioxide_tx	downregulation	EX_ETOH	knockout
ACETOLACTSYN-RXN	upregulation	acetaldehyde_oxidoreductase	knockout
butanediol_tx	downregulation	1.2.1.2-RXN	knockout
butanediol_tx	downregulation	RXN-12753	knockout
ACETOLACTATE-DECARBOXYLASE-RXN	upregulation	phosphate_tx	knockout
ACETOLACTSYN-RXN	upregulation	PTAALT-RXN	knockout
ACETOLACTATE-DECARBOXYLASE-RXN	upregulation	RXN-13329	knockout
RR-BUTANEDIOL-DEHYDROGENASE-RXN	upregulation	phosphate_tx	knockout
butanediol_tx	downregulation	carbon_dioxide_tx	downregulation
ACETOLACTSYN-RXN	upregulation	RR-BUTANEDIOL-DEHYDROGENASE-RXN	upregulation
RR-BUTANEDIOL-DEHYDROGENASE-RXN	upregulation	GART-RXN	knockout
butanediol_tx	downregulation	ARGSUCCINLYA-RXN	knockout
ethanol_tx	upregulation	carbon_dioxide_tx	downregulation
RR-BUTANEDIOL-DEHYDROGENASE-RXN	upregulation	HISTIDINE-AMMONIA-LYASE-RXN	knockout
ACETOLACTSYN-RXN	upregulation	atp_synthase	downregulation
ACETOLACTSYN-RXN	upregulation	UDPNACETYLMURAMATEDEHYDROG-RXN	knockout
RR-BUTANEDIOL-DEHYDROGENASE-RXN	upregulation	DXS-RXN	knockout
RR-BUTANEDIOL-DEHYDROGENASE-RXN	upregulation	MALATE-DEH-RXN	knockout
ACETOLACTATE-DECARBOXYLASE-RXN	upregulation	EX_glycerol_teichoic_acid	knockout
ACETOLACTATE-DECARBOXYLASE-RXN	upregulation	EX_CPD-12231	knockout
butanediol_tx	downregulation	6PFRUCTPHOS-RXN	knockout
RR-BUTANEDIOL-DEHYDROGENASE-RXN	upregulation	ADENODEAMIN-RXN	knockout
RR-BUTANEDIOL-DEHYDROGENASE-RXN	upregulation	6PFRUCTPHOS-RXN	knockout
ACETOLACTSYN-RXN	upregulation	RXN-9623	knockout
ACETOLACTSYN-RXN	upregulation	BENZYL-ALC-DEHYDROGENASE-RXN	knockout
RR-BUTANEDIOL-DEHYDROGENASE-RXN	upregulation	RXN-14074	knockout
ACETOLACTSYN-RXN	upregulation	SULFITE-REDUCTASE-FERREDOXIN-RXN	knockout
RR-BUTANEDIOL-DEHYDROGENASE-RXN	upregulation	BUTYRYL-COA-DEHYDROGENASE-RXN	knockout
ACETOLACTATE-DECARBOXYLASE-RXN	upregulation	RXN-8759	knockout
butanediol_tx	downregulation	EX_LYS	knockout
butanediol_tx	downregulation	2.1.1.130-RXN	knockout
ACETOLACTSYN-RXN	upregulation	EX_ARG	knockout
ACETOLACTATE-DECARBOXYLASE-RXN	upregulation	AMPSYN-RXN	knockout
RR-BUTANEDIOL-DEHYDROGENASE-RXN	upregulation	EX_FMN	knockout
ACETOLACTSYN-RXN	upregulation	PEPCARBOXYKIN-RXN	knockout
ACETOLACTATE-DECARBOXYLASE-RXN	upregulation	3PGAREARR-RXN	knockout
RR-BUTANEDIOL-DEHYDROGENASE-RXN	upregulation	3PGAREARR-RXN	knockout
butanediol_tx	downregulation	3PGAREARR-RXN	knockout
ACETOLACTSYN-RXN	upregulation	GLCNACPTRANS-RXN	knockout
RR-BUTANEDIOL-DEHYDROGENASE-RXN	upregulation	RXN-13456	knockout
butanediol_tx	downregulation	2.7.7.39-RXN	knockout
RR-BUTANEDIOL-DEHYDROGENASE-RXN	upregulation	GARTRANSFORMYL2-RXN	knockout
ACETOLACTATE-DECARBOXYLASE-RXN	upregulation	RHAMNISOM-RXN	knockout
butanediol_tx	downregulation	GLUTAMATE-SYNTHASE-FERREDOXIN-RXN	knockout
ACETOLACTATE-DECARBOXYLASE-RXN	upregulation	RXN-7929	knockout
butanediol_tx	downregulation	RXN-14117	knockout
ACETOLACTATE-DECARBOXYLASE-RXN	upregulation	UROCANATE-HYDRATASE-RXN	knockout
ACETOLACTSYN-RXN	upregulation	GARTRANSFORMYL2-RXN	knockout
ACETOLACTATE-DECARBOXYLASE-RXN	upregulation	IMIDAZOLONEPROPIONASE-RXN	knockout
butanediol_tx	downregulation	RXN-14074	knockout
ALCOHOL-DEHYDROG-RXN	downregulation	carbon_dioxide_tx	downregulation
RR-BUTANEDIOL-DEHYDROGENASE-RXN	upregulation	GLUTAMATE-SYNTHASE-FERREDOXIN-RXN	knockout
ACETOLACTSYN-RXN	upregulation	UROGENDECARBOX-RXN	knockout
RR-BUTANEDIOL-DEHYDROGENASE-RXN	upregulation	4.3.1.4-RXN	knockout
ACETOLACTATE-DECARBOXYLASE-RXN	upregulation	INORGPYROPHOSPHAT-RXN	knockout
butanediol_tx	downregulation	INORGPYROPHOSPHAT-RXN	knockout
butanediol_tx	downregulation	1PFRUCTPHOSN-RXN	knockout
RR-BUTANEDIOL-DEHYDROGENASE-RXN	upregulation	RXN-14117	knockout
RR-BUTANEDIOL-DEHYDROGENASE-RXN	upregulation	RXN0-1483	knockout
RR-BUTANEDIOL-DEHYDROGENASE-RXN	upregulation	RXN-7682	knockout
ACETOLACTATE-DECARBOXYLASE-RXN	upregulation	RXN-11346	knockout
RR-BUTANEDIOL-DEHYDROGENASE-RXN	upregulation	RXN-13824	knockout
ACETOLACTATE-DECARBOXYLASE-RXN	upregulation	RXN-12872	knockout
ACETOLACTATE-DECARBOXYLASE-RXN	upregulation	DXS-RXN	knockout
ACETOLACTSYN-RXN	upregulation	NMNAMIDOHYDRO-RXN	knockout
RXN-11811	downregulation	butanediol_tx	downregulation
RR-BUTANEDIOL-DEHYDROGENASE-RXN	upregulation	R341-RXN	knockout
RR-BUTANEDIOL-DEHYDROGENASE-RXN	upregulation	2.7.8.25-RXN	knockout
ACETOLACTSYN-RXN	upregulation	RXN-7607	knockout
ACETOLACTSYN-RXN	upregulation	UDP-NACMURALA-GLU-LIG-RXN	knockout
ACETOLACTATE-DECARBOXYLASE-RXN	upregulation	rnf	downregulation
RR-BUTANEDIOL-DEHYDROGENASE-RXN	upregulation	GLUTAMATE-SYNTHASE-NADH-RXN	knockout
ACETOLACTATE-DECARBOXYLASE-RXN	upregulation	CITRAMALATE-LYASE-RXN	knockout
ACETOLACTSYN-RXN	upregulation	ADENPRIBOSYLTRAN-RXN	knockout
ACETOLACTSYN-RXN	upregulation	RXN-14117	knockout
ACETOLACTATE-DECARBOXYLASE-RXN	upregulation	atp_tx	knockout
ACETOLACTATE-DECARBOXYLASE-RXN	upregulation	HISTIDINE-AMMONIA-LYASE-RXN	knockout
PYRUFERREDUCT-RXN	upregulation	GLYOHMETRANS-RXN	knockout
butanediol_tx	downregulation	ADENODEAMIN-RXN	knockout
PYRUFERREDUCT-RXN	upregulation	GCVMULTI-RXN	knockout
ACETOLACTATE-DECARBOXYLASE-RXN	upregulation	TRP_bm_tx	knockout
RR-BUTANEDIOL-DEHYDROGENASE-RXN	upregulation	PYRUVATEORTHOPHOSPHATE-DIKINASE-RXN	knockout
METHYLENETHFDEHYDROG-NADP-RXN	knockout	EX_ETOH	knockout
ACETOLACTSYN-RXN	upregulation	EX_CPD-12231	knockout
butanediol_tx	downregulation	RXN0-5306	knockout
butanediol_tx	downregulation	RXN-7607	knockout
ACETOLACTSYN-RXN	upregulation	RXN-11028	knockout
ACETOLACTSYN-RXN	upregulation	GLUTAMATE-SYNTHASE-FERREDOXIN-RXN	knockout
butanediol_tx	downregulation	RXN0-5199	knockout
RR-BUTANEDIOL-DEHYDROGENASE-RXN	upregulation	PHOSACETYLTRANS-RXN	downregulation
ACETOLACTATE-DECARBOXYLASE-RXN	upregulation	NMNAMIDOHYDRO-RXN	knockout
RR-BUTANEDIOL-DEHYDROGENASE-RXN	upregulation	AMP-DEPHOSPHORYLATION-RXN	knockout
ACETOLACTATE-DECARBOXYLASE-RXN	upregulation	GLUCOKIN-RXN	knockout
ACETOLACTSYN-RXN	upregulation	METHYLASPARTATE-MUTASE-RXN	knockout
ethanol_tx	knockout	METHENYLTHFCYCLOHYDRO-RXN	knockout
ACETOLACTSYN-RXN	upregulation	RXN-7968	knockout
ACETOLACTSYN-RXN	upregulation	RXN-13824	knockout
butanediol_tx	downregulation	RXN-10722	knockout
ACETOLACTSYN-RXN	upregulation	4.3.1.4-RXN	knockout
ACETOLACTSYN-RXN	upregulation	EX_TTP	knockout
ACETOLACTSYN-RXN	upregulation	acetaldehyde_oxidoreductase	downregulation
RR-BUTANEDIOL-DEHYDROGENASE-RXN	upregulation	RXN0-6948	knockout
ACETOLACTSYN-RXN	upregulation	PSERTRANSAM-RXN	knockout
RR-BUTANEDIOL-DEHYDROGENASE-RXN	upregulation	1.2.1.2-RXN	knockout
ACETOLACTATE-DECARBOXYLASE-RXN	upregulation	PYRUFERREDUCT-RXN	upregulation
butanediol_tx	downregulation	ARGININE-DEIMINASE-RXN	knockout
ACETOLACTSYN-RXN	upregulation	ARGSUCCINLYA-RXN	knockout
ACETOLACTATE-DECARBOXYLASE-RXN	upregulation	RXN-11345	knockout
RR-BUTANEDIOL-DEHYDROGENASE-RXN	upregulation	N-ACETYLTRANSFER-RXN	knockout
RR-BUTANEDIOL-DEHYDROGENASE-RXN	upregulation	EX_FORMATE	knockout
ACETOLACTSYN-RXN	upregulation	RXN-15127	knockout
ACETOLACTSYN-RXN	upregulation	R-2-METHYLMALATE-DEHYDRATASE-RXN	knockout
ACETOLACTATE-DECARBOXYLASE-RXN	upregulation	EX_Peptidoglycan-dimer(tetrapeptide)	knockout
ACETOLACTSYN-RXN	upregulation	1.1.1.283-RXN	knockout
ACETOLACTATE-DECARBOXYLASE-RXN	upregulation	HIS_bm_tx	knockout
butanediol_tx	downregulation	HISTIDINE-AMMONIA-LYASE-RXN	knockout
ACETOLACTATE-DECARBOXYLASE-RXN	upregulation	EX_D-Xylose	knockout
ACETOLACTATE-DECARBOXYLASE-RXN	upregulation	GLCNACPTRANS-RXN	knockout
ACETOLACTSYN-RXN	upregulation	UDP-NACMUR-ALA-LIG-RXN	knockout
butanediol_tx	downregulation	GLUTDEHYD-RXN	knockout
ACETOLACTSYN-RXN	upregulation	FPPSYN-RXN	knockout
butanediol_tx	downregulation	EX_CPD-12231	knockout
butanediol_tx	downregulation	CITLY-RXN	knockout
RR-BUTANEDIOL-DEHYDROGENASE-RXN	upregulation	RXN0-2522	knockout
ACETOLACTATE-DECARBOXYLASE-RXN	upregulation	2.7.1.148-RXN	knockout
ACETOLACTSYN-RXN	upregulation	DGTP_bm_tx	knockout
butanediol_tx	downregulation	4.3.1.4-RXN	knockout
RR-BUTANEDIOL-DEHYDROGENASE-RXN	upregulation	PEPTIDOGLYCAN_bm_tx	knockout
ACETOLACTATE-DECARBOXYLASE-RXN	upregulation	UNDECAPRENYL-DIPHOSPHATASE-RXN	knockout
butanediol_tx	downregulation	GLUCOKIN-RXN	knockout
butanediol_tx	downregulation	MALATE-DEH-RXN	knockout
butanediol_tx	downregulation	PEPCARBOXYKIN-RXN	knockout
butanediol_tx	downregulation	GARTRANSFORMYL2-RXN	knockout
RR-BUTANEDIOL-DEHYDROGENASE-RXN	upregulation	acetate_tx	knockout
RR-BUTANEDIOL-DEHYDROGENASE-RXN	upregulation	EX_glycerol_teichoic_acid	knockout
butanediol_tx	downregulation	ILE_bm_tx	knockout
ACETOLACTSYN-RXN	upregulation	CITLY-RXN	knockout
butanediol_tx	downregulation	METHGLYSYN-RXN	knockout
butanediol_tx	downregulation	EX_MET	knockout
ACETOLACTATE-DECARBOXYLASE-RXN	upregulation	AGMATINE-DEIMINASE-RXN	knockout
ACETOLACTATE-DECARBOXYLASE-RXN	upregulation	5-FORMYL-THF-CYCLO-LIGASE-RXN	knockout
RR-BUTANEDIOL-DEHYDROGENASE-RXN	upregulation	DIMETHUROPORDEHYDROG-RXN	knockout
ACETOLACTATE-DECARBOXYLASE-RXN	upregulation	1.1.1.39-RXN	knockout
ALCOHOL-DEHYDROG-RXN	knockout	METHYLENETHFDEHYDROG-NADP-RXN	knockout
ACETOLACTATE-DECARBOXYLASE-RXN	upregulation	succinate_dehydrogenase	knockout
ACETOLACTSYN-RXN	upregulation	EX_THF-GLU-N	knockout
ACETOLACTATE-DECARBOXYLASE-RXN	upregulation	RXN-15122	knockout
RR-BUTANEDIOL-DEHYDROGENASE-RXN	upregulation	IMIDAZOLONEPROPIONASE-RXN	knockout
ACETOLACTSYN-RXN	upregulation	INORGPYROPHOSPHAT-RXN	knockout
ACETOLACTSYN-RXN	upregulation	HISTIDINE-AMMONIA-LYASE-RXN	knockout
butanediol_tx	downregulation	FAD_bm_tx	knockout
ACETOLACTATE-DECARBOXYLASE-RXN	upregulation	RR-BUTANEDIOL-DEHYDROGENASE-RXN	upregulation
RR-BUTANEDIOL-DEHYDROGENASE-RXN	upregulation	EX_D-Xylose	knockout
ACETOLACTSYN-RXN	upregulation	RXN0-5199	knockout
butanediol_tx	downregulation	PSERTRANSAM-RXN	knockout
ACETOLACTSYN-RXN	upregulation	RXN-12195	knockout
RR-BUTANEDIOL-DEHYDROGENASE-RXN	upregulation	GLUTDEHYD-RXN	knockout
ACETOLACTSYN-RXN	upregulation	CYTDEAM-RXN	knockout
RR-BUTANEDIOL-DEHYDROGENASE-RXN	upregulation	RXN-9893	knockout
RR-BUTANEDIOL-DEHYDROGENASE-RXN	upregulation	RXN-14986	knockout
RR-BUTANEDIOL-DEHYDROGENASE-RXN	upregulation	RXN-9190	knockout
ACETOLACTATE-DECARBOXYLASE-RXN	upregulation	PTAALT-RXN	knockout
ACETOLACTATE-DECARBOXYLASE-RXN	upregulation	PGLYCDEHYDROG-RXN	knockout
ACETOLACTATE-DECARBOXYLASE-RXN	upregulation	IMP-DEHYDROG-RXN	knockout
ACETOLACTATE-DECARBOXYLASE-RXN	upregulation	4.3.1.17-RXN	knockout
ACETOLACTATE-DECARBOXYLASE-RXN	upregulation	HOMOSERDEHYDROG-RXN-(NAD)	knockout
butanediol_tx	downregulation	URIDINEKIN-RXN	knockout
ACETOLACTSYN-RXN	upregulation	4.3.1.17-RXN	knockout
RR-BUTANEDIOL-DEHYDROGENASE-RXN	upregulation	1.1.1.39-RXN	knockout
butanediol_tx	downregulation	4.3.1.17-RXN	knockout
RR-BUTANEDIOL-DEHYDROGENASE-RXN	upregulation	EX_CPD-12231	knockout
RR-BUTANEDIOL-DEHYDROGENASE-RXN	upregulation	4.3.1.17-RXN	knockout
RR-BUTANEDIOL-DEHYDROGENASE-RXN	upregulation	PGLYCDEHYDROG-RXN	knockout
ACETOLACTSYN-RXN	upregulation	3PGAREARR-RXN	knockout
ACETOLACTATE-DECARBOXYLASE-RXN	upregulation	RXN-7657	knockout
ACETOLACTATE-DECARBOXYLASE-RXN	upregulation	RXN0-5199	knockout
butanediol_tx	downregulation	IMIDAZOLONEPROPIONASE-RXN	knockout
ACETOLACTSYN-RXN	upregulation	EX_ACET	knockout
ACETOLACTSYN-RXN	upregulation	ALCOHOL-DEHYDROG-RXN	knockout
RR-BUTANEDIOL-DEHYDROGENASE-RXN	upregulation	1.5.5.1-RXN	knockout
ACETOLACTATE-DECARBOXYLASE-RXN	upregulation	BUTYRYL-COA-DEHYDROGENASE-RXN	knockout
RR-BUTANEDIOL-DEHYDROGENASE-RXN	upregulation	AMPSYN-RXN	knockout
ACETOLACTSYN-RXN	upregulation	RXN-13614	knockout

## Sheet: Third_Order
Reaction	Intervention_Type	Reaction	Intervention_Type	Reaction	Intervention_Type
ACETOLACTATE-DECARBOXYLASE-RXN	upregulation	ACETOLACTSYN-RXN	upregulation	RR-BUTANEDIOL-DEHYDROGENASE-RXN	upregulation
ACETOLACTATE-DECARBOXYLASE-RXN	upregulation	ACETOLACTSYN-RXN	upregulation	ethanol_tx	upregulation
ACETOLACTSYN-RXN	upregulation	RR-BUTANEDIOL-DEHYDROGENASE-RXN	upregulation	ethanol_tx	upregulation
ACETOLACTSYN-RXN	upregulation	RR-BUTANEDIOL-DEHYDROGENASE-RXN	upregulation	PYRUFERREDUCT-RXN	upregulation
ACETOLACTATE-DECARBOXYLASE-RXN	upregulation	ACETOLACTSYN-RXN	upregulation	PYRUFERREDUCT-RXN	upregulation
ACETOLACTATE-DECARBOXYLASE-RXN	upregulation	ACETOLACTSYN-RXN	upregulation	RXN-11811	downregulation
ACETOLACTATE-DECARBOXYLASE-RXN	upregulation	ACETOLACTSYN-RXN	upregulation	PHOSACETYLTRANS-RXN	downregulation
ACETOLACTATE-DECARBOXYLASE-RXN	upregulation	ACETOLACTSYN-RXN	upregulation	ALCOHOL-DEHYDROG-RXN	downregulation
ACETOLACTATE-DECARBOXYLASE-RXN	upregulation	ACETOLACTSYN-RXN	upregulation	ACETATEKIN-RXN	downregulation
ACETOLACTATE-DECARBOXYLASE-RXN	upregulation	ACETOLACTSYN-RXN	upregulation	butanediol_tx	downregulation
ACETOLACTATE-DECARBOXYLASE-RXN	upregulation	ACETOLACTSYN-RXN	upregulation	carbon_dioxide_tx	downregulation
ACETOLACTATE-DECARBOXYLASE-RXN	upregulation	ACETOLACTSYN-RXN	upregulation	rnf	downregulation
ACETOLACTATE-DECARBOXYLASE-RXN	upregulation	ACETOLACTSYN-RXN	upregulation	atp_synthase	downregulation
ACETOLACTATE-DECARBOXYLASE-RXN	upregulation	ACETOLACTSYN-RXN	upregulation	acetaldehyde_oxidoreductase	downregulation
ACETOLACTATE-DECARBOXYLASE-RXN	upregulation	ACETOLACTSYN-RXN	upregulation	RXN-11291	knockout
ACETOLACTATE-DECARBOXYLASE-RXN	upregulation	ACETOLACTSYN-RXN	upregulation	THREDEHYD-RXN	knockout
ACETOLACTATE-DECARBOXYLASE-RXN	upregulation	ACETOLACTSYN-RXN	upregulation	RXN-14227	knockout
ACETOLACTATE-DECARBOXYLASE-RXN	upregulation	ACETOLACTSYN-RXN	upregulation	RXN-14883	knockout
ACETOLACTATE-DECARBOXYLASE-RXN	upregulation	ACETOLACTSYN-RXN	upregulation	RXN-14882	knockout
ACETOLACTATE-DECARBOXYLASE-RXN	upregulation	ACETOLACTSYN-RXN	upregulation	ARGSUCCINSYN-RXN	knockout
ACETOLACTATE-DECARBOXYLASE-RXN	upregulation	ACETOLACTSYN-RXN	upregulation	ADENINE-DEAMINASE-RXN	knockout
ACETOLACTATE-DECARBOXYLASE-RXN	upregulation	ACETOLACTSYN-RXN	upregulation	RXN1F-20	knockout
ACETOLACTATE-DECARBOXYLASE-RXN	upregulation	ACETOLACTSYN-RXN	upregulation	UDPGLCNACEPIM-RXN	knockout
ACETOLACTATE-DECARBOXYLASE-RXN	upregulation	ACETOLACTSYN-RXN	upregulation	RXN-14715	knockout
ACETOLACTATE-DECARBOXYLASE-RXN	upregulation	ACETOLACTSYN-RXN	upregulation	DTDPGLUCOSEPP-RXN	knockout
ACETOLACTATE-DECARBOXYLASE-RXN	upregulation	ACETOLACTSYN-RXN	upregulation	HOMSUCTRAN-RXN	knockout
butanediol_tx	downregulation	RXN0-5114	knockout	hyt_nadp	knockout
ACETOLACTSYN-RXN	upregulation	FMN_bm_tx	knockout	hyt_nadp	knockout
butanediol_tx	downregulation	UDPNACETYLGLUCOSAMENOLPYRTRANS-RXN	knockout	6PFRUCTPHOS-RXN	knockout
ACETOLACTATE-DECARBOXYLASE-RXN	upregulation	RXN-11811	downregulation	hyt_nadp	knockout
RR-BUTANEDIOL-DEHYDROGENASE-RXN	upregulation	GLUTAMATE-SYNTHASE-FERREDOXIN-RXN	knockout	GLUTDEHYD-RXN	knockout
ACETOLACTSYN-RXN	upregulation	hyt_nadp	knockout	RXN-14074	knockout
ACETOLACTSYN-RXN	upregulation	RXN-7607	knockout	phosphate_tx	knockout
ACETOLACTSYN-RXN	upregulation	RXN-11811	downregulation	GLUTAMATE-SYNTHASE-FERREDOXIN-RXN	knockout
ACETOLACTATE-DECARBOXYLASE-RXN	upregulation	PGLYCDEHYDROG-RXN	knockout	3-ISOPROPYLMALDEHYDROG-RXN	knockout
ACETOLACTATE-DECARBOXYLASE-RXN	upregulation	FHLMULTI-RXN	knockout	GARTRANSFORMYL2-RXN	knockout
ACETOLACTATE-DECARBOXYLASE-RXN	upregulation	2.7.8.25-RXN	knockout	GLUTAMATE-SYNTHASE-FERREDOXIN-RXN	knockout
ACETOLACTSYN-RXN	upregulation	hyt_nadp	knockout	PSERTRANSAM-RXN	knockout
ACETOLACTSYN-RXN	upregulation	RR-BUTANEDIOL-DEHYDROGENASE-RXN	upregulation	GARTRANSFORMYL2-RXN	knockout
ACETOLACTATE-DECARBOXYLASE-RXN	upregulation	ISOCITRATE-DEHYDROGENASE-NAD+-RXN	knockout	UDPNACETYLGLUCOSAMENOLPYRTRANS-RXN	knockout
butanediol_tx	downregulation	UDPNACETYLGLUCOSAMENOLPYRTRANS-RXN	knockout	hyt_nadp	knockout
ACETOLACTSYN-RXN	upregulation	DTDPGLUCDEHYDRAT-RXN	knockout	hyt_nadp	knockout
ACETOLACTSYN-RXN	upregulation	FHLMULTI-RXN	knockout	HYDROXYLAMINE-REDUCTASE-NADH-RXN	knockout
ACETOLACTSYN-RXN	upregulation	1.2.1.2-RXN	knockout	EX_THF-GLU-N	knockout
RR-BUTANEDIOL-DEHYDROGENASE-RXN	upregulation	VAL_bm_tx	knockout	hyt_nadp	knockout
RR-BUTANEDIOL-DEHYDROGENASE-RXN	upregulation	RXN-11811	downregulation	MALATE-DEH-RXN	knockout
ACETOLACTATE-DECARBOXYLASE-RXN	upregulation	ALARACECAT-RXN	knockout	EX_FMN	knockout
RR-BUTANEDIOL-DEHYDROGENASE-RXN	upregulation	UDPNACETYLGLUCOSAMENOLPYRTRANS-RXN	knockout	hyt_nadp	knockout
RR-BUTANEDIOL-DEHYDROGENASE-RXN	upregulation	PGLYCDEHYDROG-RXN	knockout	UDPNACETYLGLUCOSAMENOLPYRTRANS-RXN	knockout
butanediol_tx	downregulation	GUANINE-DEAMINASE-RXN	knockout	UDPNACETYLGLUCOSAMENOLPYRTRANS-RXN	knockout
RR-BUTANEDIOL-DEHYDROGENASE-RXN	upregulation	RXN-11811	downregulation	RXN0-1382	knockout
ACETOLACTATE-DECARBOXYLASE-RXN	upregulation	GLUTDEHYD-RXN	knockout	hyt_nadp	knockout
ACETOLACTSYN-RXN	upregulation	PYRUFERREDUCT-RXN	upregulation	pi_tx	knockout
ACETOLACTSYN-RXN	upregulation	PGLYCDEHYDROG-RXN	knockout	RXN-15513	knockout
ACETOLACTSYN-RXN	upregulation	UDPNACETYLGLUCOSAMENOLPYRTRANS-RXN	knockout	FHLMULTI-RXN	knockout
ACETOLACTATE-DECARBOXYLASE-RXN	upregulation	pi_tx	knockout	CITRAMALATE-LYASE-RXN	knockout
ACETOLACTSYN-RXN	upregulation	UROCANATE-HYDRATASE-RXN	knockout	hyt_nadp	knockout
RR-BUTANEDIOL-DEHYDROGENASE-RXN	upregulation	carbon_dioxide_tx	downregulation	hyt_nadp	knockout
butanediol_tx	downregulation	UDPNACETYLGLUCOSAMENOLPYRTRANS-RXN	knockout	FHLMULTI-RXN	knockout
ACETOLACTSYN-RXN	upregulation	THF_bm_tx	knockout	EX_glycerol_teichoic_acid	knockout
