# Supplementary material for: Metabolic Engineering Interventions for Sustainable 2,3-Butanediol Production in Gas-Fermenting Clostridium autoethanogenum
Source: mSystems. 2022 Mar 24;7(2):e01111-21. doi: 10.1128/msystems.01111-21 (PMC9040633; doi:10.1128/msystems.01111-21)
Supplement: TABLE S1 [file msystems.01111-21-s0007.xlsx]

## Sheet: Foglio1
Rxn Formula	Rxn Name	Other Rxn Descriptions	iCAU786 Rxn
co <--	EX_co	carbon monoxide exchange	cpd00204_ext_b
h2 <--	EX_h2	hydrogen gas exchange	cpd11640_ext_b
co2 -->	EX_co2	carbon dioxide exchange	cpd00011_ext_b
adp + actp <=> atp + ac + h	ACK	Acetate kinase; ATP:acetate phosphotransferase	rxn00225_c0
2pg <=> h2o + pep	ENO	Enolase; 2-Phospho-D-glycerate hydro-lyase	rxn00459_c0
h_ext <=>	EX_H+	proton exchange	cpd00067_ext_b
atp + f1p <=> adp + fdp	FRUK	Fructose-1-phosphate kinase; ATP:D-fructose-1-phosphate 6-phosphotransferase	rxn01492_c0
pi_ext <=>	EX_pi	phosphate exchange	cpd00009_ext_b
atp + nh3 + glu-L <=> adp + pi + gln-L + h	GLNS	Glutamine synthetase; L-Glutamate:ammonia ligase (ADP-forming)	rxn00187_c0
fdp <=> dhap + g3p	FBA	Fructose-bisphosphate aldolase; D-Fructose-1,6-bisphosphate D-glyceraldehyde-3-phosphate-lyase	rxn00786_c0
nad + hom-L <=> nadh + h + aspsa	HSDH	Homoserine dehydrogenase; L-Homoserine:NAD+ oxidoreductase	rxn01301_c0
2 nadh + mlthf + Fd_ox <=> 2 nad + 5mthf + Fd_red	MTHFR	5,10-methylenetetrahydrofolate reductase (Ferredoxin) Electron bifurcating; NAD-dependent electron-bifurcating methylenetetrahydrofolate reductase	rxn00910_c0
h + alctt <=> co2 + actn	ACLDC	acetolactate decarboxylase; 2-Acetolactate carboxy-lyase	rxn02113_c0
akg + asp-L <=> glu-L + oaa	ASPTA	aspartate transaminase; L-Aspartate:2-oxoglutarate aminotransferase	rxn00260_c0
atp + for + thf <=> adp + pi + 10thf	FTHFL	Formate-tetrahydrofolate ligase; Formate:tetrahydrofolate ligase (ADP-forming)	rxn00690_c0
pep + fru <=> pyr + f1p	FRUpts	D-fructose transport via PEP:Pyr PTS	rxn05560_c0
nadh + accoa + h <=> nad + coa + acald	ACALDx	Acetaldehyde dehydrogenase; acetaldehyde:NAD+ oxidoreductase (CoA-acetylating)	rxn00171_c0
nadph + accoa + h <=> nadp + coa + acald	ACALDy	Acetaldehyde dehydrogenase; acetaldehyde:NADP+ oxidoreductase (CoA-acetylating)	ADDED_1
h2o + methf <=> h + 10thf	MTHFC	Methenyltetrahydrofolate cyclohydrolase; 5,10-Methenyltetrahydrofolate 5-hydrolase(decyclizing)	rxn01211_c0
h2o + nadp + glu-L <=> nadph + nh3 + akg + h	GLUD	Glutamate dehydrogenase (NADP); L-Glutamate:NADP+ oxidoreductase (deaminating)	rxn00184_c0
pi_ext + h_ext <=> pi + h	PIt	phosphate reversible transport via symport; PIt6	rxn05312_c0
nh3 <=>	EX_nh3	ammonia exchange	cpd00013_ext_b
nad + bdoh <=> nadh + h + actn	BTDDx	butanediol dehydrogenase; (R,R)-Butane-2,3-diol:NAD+ oxidoreductase	rxn02112_c0
nadp + bdoh <=> nadph + h + actn	BTDDy	butanediol dehydrogenase; (R,R)-Butane-2,3-diol:NADP+ oxidoreductase	ADDED_2
nad + pi + g3p <=> nadh + 13dpg	GAPDH	glyceraldehyde-3-phosphate dehydrogenase; D-Glyceraldehyde-3-phosphate:NAD+ oxidoreductase(phosphorylating)	rxn00781_c0
adp + pi + 4 h_ext <=> h2o + atp + 3 h	ATPase	ATPase cytosolic; ATP synthase (four protons for one ATP)	rxn10042_c0
nadp + mlthf <=> napdh + methf	MTHFD	Methylenetetrahydrofolate dehydrogenase; 5,10-methylenetetrahydrofolate:NADP+ oxidoreductase	rxn00907_c0
mal-L <=> h2o + fum	FUM	fumarase; (S)-Malate hydro-lyase	rxn00799_c0
coa + pyr + Fd_ox <=> co2 + accoa + h + Fd_red	PFOR	Pyruvate oxidoreductase	rxn05938_c0
nadh + h + acald <=> nad + etoh	ALCDx	Alcohol dehydrogenase (ethanol); Ethanol:NAD+ oxidoreductase	rxn00543_c0
nadph + h + acald <=> nadp + etoh	ALCDy	Alcohol dehydrogenase (ethanol, NADP)	ADDED_3
asp-L <=> nh3 + fum	ASPT	L-aspartase; L-Aspartate ammonia-lyase	rxn00347_c0
h2o + fdp <=> pi + h + f6p	FBP	Fructose-bisphosphatase; D-Fructose-1,6-bisphosphate 1-phosphohydrolase	rxn00549_c0
atp + asp-L + h <=> adp + 4pasp	ASPK	aspartate kinase; ATP:L-aspartate 4-phosphotransferase	rxn00337_c0
h_ext + lac_ext <=> h + lac	LACt	lactate transport; L-lactate reversible transport via proton symport	rxn05602_c0
lac_ext ->	EX_lac	lactate exchange	cpd00159_ext_b
nad + lac <=> nadh + pyr + h	LDH	lactate dehydrogenase; (S)-Lactate:NAD+ oxidoreductase	rxn00499_c0
2pg <=> 3pg	PGM	Phosphoglycerate mutase; 2-Phospho-D-glycerate 2,3-phosphomutase	rxn01106_c0
pi + accoa + h <=> coa + actp	PTA	phosphate acetyltransferase; Acetyl-CoA:orthophosphate acetyltransferase	rxn00173_c0
nadph + 4pasp <=> nadp + pi + aspsa	ASAD	Aspartate-semialdehyde dehydrogenase; L-Aspartate-4-semialdehyde:NADP+ oxidoreductase (phosphorylating)	rxn01643_c0
atp + oaa + h <=> adp + co2 + pep	PPCK	phsophenolpyrvate carboxykinase; ATP:oxaloacetate carboxy-lyase (transphosphorylating)	rxn00247_c0
adp + 13dpg <=> atp + h + 3pg	PGK	Phosphoglycerate kinase; ATP:3-phospho-D-glycerate 1-phosphotransferase	rxn01100_c0
g3p <=> dhap	TPI	Triose-phosphate isomerase; D-Glyceraldehyde-3-phosphate ketol-isomerase	rxn00747_c0
h2o + ppi <=> 2 pi + 2 h	PPA	inorganic diphosphatase; Pyrophosphate phosphohydrolase	rxn00001_c0
h2o + atp <=> adp + pi + h	ATPM	ATP maintenance requirement; ATP phosphohydrolase; NGAM	rxn00062_c0
h2o <=>	EX_h2o	water exchange	cpd00001_ext_b
nad + mal-L <=> nadh + oaa + h	MDH	malate dehydrogenase; (S)-malate:NAD+ oxidoreductase	rxn00248_c0
atp + pyr + h2co3 <=> adp + pi + oaa + h	PC	pyruvate carboxylase; Pyruvate:carbon-dioxide ligase (ADP-forming)	rxn00250_c0
h2o + co + Fd_ox <=> co2 + 2 h + Fd_red	CODH	carbon monoxide dehydrogenase; CO dehydrogenase	rxn07189_c0
nadph + 2 co2 + h + Fd_red <=> nadp + 2 for + Fd_ox	FDH	formate dehydrogenase (ferredoxin dependent); formate dehydrogenase (ferredoxin added)	rxn00103_c0
coa + co + MCo3CP <=> accoa + h + Co1CP	CODH__ACS	CODH/Acetyl-CoA synthase; carbon monoxide dehydrogenase/acetyl-CoA synthase	rxn12080_c0
5mthf + Co1CP + h <=> thf + MCo3CP	METR	Methyltetrahydrofolate:corrinoid methyltransferase; 5-Methyltetrahydrofolate:Corrinoid Co-methyltransferase	rxn06149_c0
h + h2co3 <=> h2o + co2	HCO3E	HCO3 equilibration reaction; Carbonic acid hydro-lyase	rxn00102_c0
etoh ->	EX_etoh	ethanol exchange	cpd00363_ext_b
thf ->	EX_thf	tetrahydrofolate exchange	cpd00087_c0_sink
nad + 3 h + Fd_red <=> nadh + 2 h_ext + Fd_ox	RNF	Ferredoxin:NAD oxidoreductase ( 2 protons traslocation); Rnf complex	M002
ac_ext + h_ext <=> ac + h	ACt	Acetate transporter; acetate reversible transport via proton symport	rxn05488_c0
ac_ext ->	EX_ac	acetate exchange	cpd00029_ext_b
2 pyr + h <=> co2 + acltt	ACLS	acetolactate synthase	rxn00003_c0
nadp + Fd_ox + 2 h2 <=> nadph + 3 h + Fd_red	HYDFDNy	ferredoxin NADPH linked hydrogenase; NADP-dependent electron-bifurcating [FeFe]-hydrogenase (Hyt)	leq000001_c0
nad + Fd_ox + 2 h2 <=> nadh + 3 h + Fd_red	HYDFDNx	ferredoxin NADH linked hydrogenase; NADPH-dependent electron-bifurcating [FeFe]-hydrogenase (Hyt)	ADDED_4
bdoh ->	EX_bdoh	butanediol exchange	cpd01947_ext_b
nadh + 2 nadp + h + Fd_red <=> nad + 2 nadph + Fd_ox	FRNDPR	Ferredoxin : nadp reductase; N electron-bifurcating NADH-dependent Fd:NADP oxidoreductase	leq000002_c0
Biomass -->	EX_biomass	biomass exchange	cpd11416_ext_b
co2 + h2 <=> for + h	FHL	Formate hydrogen-lyase	rxn08518_c0
ac + 3 h + Fd_red <=> h2o + acald + Fd_ox	ACAFDOR	Acetaldehyde:ferredoxin oxidoreductase	leq000004_c0
pep + fru <=> pyr + f6p	FRUpts2	Fructose transport via PEP:Pyr PTS (f6p generating)	rxn10175_c0
for_ext + h_ext <=> for + h	FORt	Formate transport in via proton symport	rxn05559_c0
for_ext ->	EX_for	formate exchange	cpd00047_ext_b
50.52810779 h2o + 60.45015937 atp + 0.870158408 nad + 5.586907177 nadph + 1.031440162 pyr + 4.298246885 accoa + 1.991041244 glu-L + 0.755843717 oaa + 0.85129914 asp-Le + 1.334250942 gln-L + 1.20180141 pep + 1.056384623 f6p + 0.820535111 dhap + 0.526296726 g3p + 1.001014199 mlthf + 0.505771274 10thf + 2.616198203 hom-L + 2.029798126 h2co3 + 0.509852217 5mthf + 0.303486912 aspsa + 0.845986671 alctt…	BIOMASS	biomass	lumped_biomass

## Sheet: Foglio2
Metab	Metab
H2O	h2o
ATP	atp
NAD	nad
NADH	nadh
NADPH	nadph
NADP	nadp
ADP	adp
Phosphate	pi
Phosphate_ext	pi_ext
CoA	coa
CO2	co2
PPi	ppi
NH3	nh3
Pyruvate	pyr
Acetyl-CoA	accoa
L-Glutamate	glu-L
2-Oxoglutarate	akg
Acetate	ac
Acetate_ext	ac_ext
Oxaloacetate	oaa
L-Aspartate	asp-L
Formate	for
L-Glutamine	gln-L
Phosphoenolpyruvate	pep
H+	h
H+_ext	h_ext
Acetaldehyde	acald
D-fructose-6-phosphate	f6p
D-Fructose	fru
Tetrahydrofolate	thf
Glycerone-phosphate	dhap
Glyceraldehyde3-phosphate	g3p
Fumarate	fum
5-10-Methylenetetrahydrofolate	mlthf
L-Malate	mal-L
L-Lactate	lac
L-Lactate_ext	lac_ext
3-Phosphoglycerate	3pg
Acetylphosphate	actp
10-Formyltetrahydrofolate	10thf
1,3-Bisphospho-D-glycerate	13dpg
Carbon monoxide	co
L-Homoserine	hom-L
H2CO3	h2co3
D-fructose-1,6-bisphosphate	fdp
5-Methyltetrahydrofolate	5mthf
L-Aspartate4-semialdehyde	aspsa
5-10-Methenyltetrahydrofolate	methf
acetoin	actn
Ethanol	etoh
2-Phospho-D-glycerate	2pg
acetolactate	alctt
D-fructose-1-phosphate	f1p
BDOH	bdoh
4-Phospho-L-aspartate	4pasp
Biomass	biomass
Reducedferredoxin	Fd_red
Oxidizedferredoxin	Fd_ox
H2	h2
Methylcorrinoid	MCo3CP
Corrinoid	Co1CP
Formate_ext	for_ext
