# Supplementary material for: Metabolic Engineering Interventions for Sustainable 2,3-Butanediol Production in Gas-Fermenting Clostridium autoethanogenum
Source: mSystems. 2022 Mar 24;7(2):e01111-21. doi: 10.1128/msystems.01111-21 (PMC9040633; doi:10.1128/msystems.01111-21)
Supplement: TABLE S2 [file msystems.01111-21-s0008.xlsx]

## Sheet: Foglio1
	Reaction	Intervention	Adjusted P-value
			Low	Medium	High
	ALCDx-0	knock-out	0.000164	0.000164	0.000164
	nadh + h + acald <=> nad + etoh
	PFOR-2	up-regulation	0.000164	0.000164	0.000164
	coa + pyr + Fd_ox <=> co2 + accoa + h + Fd_red
	GLUD-0	knock-out	0.000164	0.000164	0.000164
	h2o + nadp + glu-L <=> nadph + nh3 + akg + h
	ALCDx-1	down-regulation	0.00082	0.000492	0.000328
	nadh + h + acald <=> nad + etoh
	HSDH-0	knock-out	0.0041	0.0041	0.0041
	nad + hom-L <=> nadh + h + aspsa
	HYDFDNy-0	knock-out	0.00705	0.00705	0.00705
	nadp + Fd_ox + 2 h2 <=> nadph + 3 h + Fd_red
	ACLS-2	up-regulation	0.00082	0.00082	0.0604
	2 pyr + h <=> co2 + acltt
	ACK-1	down-regulation	0.000164	0.000492	0.0604
	adp + actp <=> atp + ac + h
	PTA-1	down-regulation	0.000492	0.0723	1
	pi + accoa + h <=> coa + actp
