# Supplementary material for: Metabolic Engineering Interventions for Sustainable 2,3-Butanediol Production in Gas-Fermenting Clostridium autoethanogenum
Source: mSystems. 2022 Mar 24;7(2):e01111-21. doi: 10.1128/msystems.01111-21 (PMC9040633; doi:10.1128/msystems.01111-21)
Supplement: TABLE S3 [file msystems.01111-21-s0009.xlsx]

## Sheet: Foglio1
	1st reaction	1st intervention	2nd reaction	2nd intervention	Adjusted P-value
					Low	Medium	High
	ACLDC	up-regulation	GLUD	knock-out	0.000282	0.000141	0.000141
	h + alctt <=> co2 + actn		h2o + nadp + glu-L <=> nadph + nh3 + akg + h
	BTDDx	up-regulation	PFOR	up-regulation	0.000141	0.000141	0.000141
	nad + bdoh <=> nadh + h + actn		coa + pyr + Fd_ox <=> co2 + accoa + h + Fd_red
	ACLDC	up-regulation	PFOR	up-regulation	0.000141	0.000141	0.000141
	h + alctt <=> co2 + actn		coa + pyr + Fd_ox <=> co2 + accoa + h + Fd_red
	ACLS	up-regulation	GLUD	knock-out	0.000282	0.000282	0.000282
	2 pyr + h <=> co2 + acltt		h2o + nadp + glu-L <=> nadph + nh3 + akg + h
	ACLS	up-regulation	PFOR	up-regulation	0.000141	0.000141	0.00141
	2 pyr + h <=> co2 + acltt		coa + pyr + Fd_ox <=> co2 + accoa + h + Fd_red
	ACLS	up-regulation	ALCDx	knock-out	0.000141	0.000706	0.001411
	2 pyr + h <=> co2 + acltt		nadh + h + acald <=> nad + etoh
	ACLDC	up-regulation	HYDFDNy	knock-out	0.00466	0.00353	0.00198
	h + alctt <=> co2 + actn		nadp + Fd_ox + 2 h2 <=> nadph + 3 h + Fd_red
	ACLS	up-regulation	HYDFDNy	knock-out	0.007763	0.004658	0.002682
	2 pyr + h <=> co2 + acltt		nadp + Fd_ox + 2 h2 <=> nadph + 3 h + Fd_red
	ACLDC	up-regulation	HSDH	knock-out	0.00353	0.000282	0.00353
	h + alctt <=> co2 + actn		nad + hom-L <=> nadh + h + aspsa
	ACLDC	up-regulation	ACLS	up-regulation	0.000141	0.000141	0.004658
	h + alctt <=> co2 + actn		2 pyr + h <=> co2 + acltt
	ACLS	up-regulation	FDH	knock-out	0.00607	0.00607	0.00776
	2 pyr + h <=> co2 + acltt		nadph + 2 co2 + h + Fd_red <=> nadp + 2 for + Fd_ox
	ACLS	up-regulation	ACAFDOR	down-regulation	0.000988	0.000988	0.007763
	2 pyr + h <=> co2 + acltt		ac + 3 h + Fd_red <=> h2o + acald + Fd_ox
	BTDDx	up-regulation	GLUD	knock-out	0.000282	0.000282	0.00988
	nad + bdoh <=> nadh + h + actn		h2o + nadp + glu-L <=> nadph + nh3 + akg + h
	ACLS	up-regulation	FBP	knock-out	0.000423	0.007763	0.051941
	2 pyr + h <=> co2 + acltt		h2o + fdp <=> pi + h + f6p
	ACLS	up-regulation	EX_thf	knock-out	0.000706	0.000282	0.0519
	2 pyr + h <=> co2 + acltt		thf ->
	ACLS	up-regulation	EX_ac	knock-out	0.000706	0.000423	0.051941
	2 pyr + h <=> co2 + acltt		ac_ext ->
	ACLS	up-regulation	BTDDx	up-regulation	0.000282	0.000706	0.142
	2 pyr + h <=> co2 + acltt		nad + bdoh <=> nadh + h + actn
