# Supplementary material for: Metabolic Engineering Interventions for Sustainable 2,3-Butanediol Production in Gas-Fermenting Clostridium autoethanogenum
Source: mSystems. 2022 Mar 24;7(2):e01111-21. doi: 10.1128/msystems.01111-21 (PMC9040633; doi:10.1128/msystems.01111-21)
Supplement: TABLE S4 [file msystems.01111-21-s0010.xlsx]

## Sheet: Foglio1
	1st reaction	1st intervention	2nd reaction	2nd intervention	3rd reaction	3rd intervention	Adjusted P-value
							Low	Medium	High
	ACLS	up-regulation	BTDDx	up-regulation	PFOR	up-regulation	3.81e-05	3.81e-05	3.81e-05
	2 pyr + h <=> co2 + acltt		nad + bdoh <=> nadh + h + actn		coa + pyr + Fd_ox <=> co2 + accoa + h + Fd_red
	ACLDC	up-regulation	ACLS	up-regulation	PFOR	up-regulation	3.81e-05	3.81e-05	3.81e-05
	h + alctt <=> co2 + actn		2 pyr + h <=> co2 + acltt		coa + pyr + Fd_ox <=> co2 + accoa + h + Fd_red
	ACLDC	up-regulation	GLUD	knock-out	HYDFDNy	knock-out	3.81e-05	3.81e-05	3.81e-05
	h + alctt <=> co2 + actn		h2o + nadp + glu-L <=> nadph + nh3 + akg + h		nadp + Fd_ox + 2 h2 <=> nadph + 3 h + Fd_red
	ACLDC	up-regulation	ACLS	up-regulation	ACAFDOR	up-regulation	7.63e-05	3.81e-05	0.000381
	h + alctt <=> co2 + actn		2 pyr + h <=> co2 + acltt		ac + 3 h + Fd_red <=> h2o + acald + Fd_ox
	ACLS	up-regulation	FDH	knock-out	EX_thf	knock-out	0.00164	0.0042	0.0021
	2 pyr + h <=> co2 + acltt		nadph + 2 co2 + h + Fd_red <=> nadp + 2 for + Fd_ox		thf ->
	ACLDC	up-regulation	ACLS	up-regulation	BTDDx	up-regulation	3.81e-05	7.63e-05	0.00645
	h + alctt <=> co2 + actn		2 pyr + h <=> co2 + acltt		nad + bdoh <=> nadh + h + actn
	ACLDC	up-regulation	ACLS	up-regulation	PTA	up-regulation	0.0042	0.00164	0.0079
	h + alctt <=> co2 + actn		2 pyr + h <=> co2 + acltt		pi + accoa + h <=> coa + actp
	ACLDC	up-regulation	ACLS	up-regulation	RNF	up-regulation	0.00645	0.0079	0.0329
	h + alctt <=> co2 + actn		2 pyr + h <=> co2 + acltt		nad + 3 h + Fd_red <=> nadh + 2 h_ext + Fd_ox
	ACLDC	up-regulation	ACLS	up-regulation	ALCDx	up-regulation	0.0079	0.00645	0.837
	h + alctt <=> co2 + actn		2 pyr + h <=> co2 + acltt		nadh + h + acald <=> nad + etoh
